# Supplementary material for: Sociality genes are associated with human-directed social behaviour in golden and Labrador retriever dogs
Source: PeerJ. 2018 Nov 6;6:e5889. doi: 10.7717/peerj.5889 (PMC6225837; doi:10.7717/peerj.5889)
Supplement: Supplemental Information 4 [file peerj-06-5889-s004.xlsx]

## Sheet: Labrador_raw_data
ID	ID-kennel_club	BICF2G630798942	BICF2S23712114	Year_of_birth	Breed	Type	Sex	Duration owner zone	Frequency owner zone	Duration experimenter zone	Frequency experimenter zone	Duration owner gaze	Frequency owner gaze	Duration experimenter gaze	Frequency experimenter gaze	Duration physical contact owner	Frequency physical contact owner	Duration physical contact experimenter	Frequency physical contact experimenter	Duration test-setup
67	21001/2013	GG	TT	2013	Labrador	Field	F	27.56	5	11.84	3	7.72	4	3.76	2	0	0	3.84	1	105.76
68	35445/2013	GT	TT	2013	Labrador	Common	M	13.64	4	19.04	3	0	0	1.72	1	0.52	2	5.68	2	128.96
69	16475/2013	GT	TT	2013	Labrador	Common	M	9.48	4	23.28	2	1.36	3	4.4	4	0	0	6.68	2	113.88
70	39008/2012	TT	TT	2012	Labrador	Common	F	43.48	8	13.16	6	1.36	2	0.76	1	0	0	0	0	80.63
71	48492/2012	GT	TT	2012	Labrador	Common	F	13.76	4	23.44	4	0.8	2	3.8	4	0	0	8.8	4	89
72	15349/2013	GG	CT	2013	Labrador	Common	M	0	0	0	0	1.24	2	1.04	2	0	0	0	0	173.24
73	16169/2011	GG	TT	2011	Labrador	Field	F	32.12	3	39.68	2	4	2	22.12	4	1.04	2	14.76	2	60.56
74	31597/2013	GT	TT	2013	Labrador	Field	M	46.56	14	30.32	10	5.24	12	7.16	8	0.48	2	1.84	3	34.17
75	12483/2013	GG	TT	2012	Labrador	Field	F	28.88	9	19.44	6	6.08	7	2.68	2	0.84	1	2.96	2	53.04
76	24525/2014	GG	TT	2013	Labrador	Field	F	10.72	4	24.32	4	0	0	9.16	9	0	0	12.28	6	101.32
77	26728/2012	GG	TT	2012	Labrador	Field	F	118.8	5	5	4	23.92	14	29.32	11	5.88	3	0	0	29.6
78	46812/2013	GT	TT	2013	Labrador	Common	F	49.12	3	19.36	1	1.12	2	0	0	0	0	0	0	67.6
79	46800/2013	GG	TT	2013	Labrador	Field	M	6.88	3	1.24	1	20.52	5	0	0	0	0	0	0	162.6
80	12955/2013	GG	TT	2012	Labrador	Common	M	25.28	3	21.6	3	3	6	2	1	0.56	1	5.56	3	45.48
81	14640/2012	GG	TT	2012	Labrador	Field	M	70.28	7	11.08	3	18.2	11	4.2	3	3.96	1	0	0	51.04
82	29761/2013	GT	CT	2013	Labrador	Common	M	4.8	2	8.12	2	0.56	1	3.28	2	0	0	1.24	1	103.4
83	16265/2013	GG	TT	2013	Labrador	Field	M	80.2	5	4.44	2	63	14	0.64	3	3.24	4	0.4	1	39.64
84	25772/2013	GG	TT	2013	Labrador	Field	M	5.2	3	17.2	3	40.24	12	13.08	4	0.32	1	11.04	2	46.92
85	60274/2012	GG	TT	2012	Labrador	Field	F	37.52	5	6.2	2	11.12	5	0.72	2	0	0	0.6	1	88.28
86	18544/2011	GG	TT	2011	Labrador	Field	M	9.08	4	30.4	7	11.36	9	11.59	9	0	0	4.08	5	82
87	40293/2013	GG	TT	2013	Labrador	Field	M	4.28	2	25.84	2	5	2	1.6	1	0	0	3.84	1	98.04
88	15359/2013	GT	CT	2013	Labrador	Common	M	61.88	2	0	0	5.8	3	16.52	5	0	0	0	0	116.64
89	15357/2013	GT	CT	2013	Labrador	Common	F	0	0	0	0	7.32	5	8.08	3	0	0	0	0	160.4
90	19853/2013	TT	TT	2013	Labrador	Common	F	77.4	5	11.96	2	12	9	4.64	5	0.72	2	0.76	2	49
91	48869/2013	GG	TT	2013	Labrador	Field	F	5.32	2	29	2	3	2	4.04	3	0	0	0.6	1	107.44
92	61352/2012	GG	CT	2012	Labrador	Common	M	16.56	3	31	3	2.2	2	3.84	3	0	0	3.36	2	82.2
93	19878/2013	GG	TT	2013	Labrador	Field	M	37.04	5	13.28	4	24.2	19	5.84	5	0	0	2.04	1	39.4
94	14642/2012	GT	TT	2012	Labrador	Field	F	0.52	1	11.36	5	0.6	2	3.16	3	0	0	1	2	135.52
95	14069/2012	GG	TT	2012	Labrador	Field	M	28.32	8	18.68	7	18.08	9	7.12	8	0.24	1	1.4	1	93.68
96	44745/2013	GT	TT	2013	Labrador	Common	F	12.68	5	26.44	6	1.08	2	6.24	3	0	0	0.76	2	73.32
97	45371/2011	GT	TT	2011	Labrador	Common	F	1.72	1	2.6	1	0.92	2	1.6	2	0	0	0	0	158
98	15358/2013	TT	TT	2013	Labrador	Common	F	8.64	2	12.76	2	0	0	0	0	0	0	0	0	114.12
99	46798/2013	GG	TT	2013	Labrador	Field	F	0.12	1	0	0	2.68	1	0.92	2	0	0	0	0	172.68
100	24921/2012	GT	TT	2012	Labrador	Field	F	35.56	10	11.36	4	10.24	9	1.6	2	1.16	4	0.56	1	93.52
101	28786/2013	GG	TT	2013	Labrador	Field	F	11.2	4	14.04	3	0.04	1	0.2	1	0.24	1	0	0	103.4
102	17762/2013	GG	TT	2013	Labrador	Common	F	0.4	1	4.92	2	0	0	0	0	0	0	0	0	163.12
103	22848/2013	GG	TT	2013	Labrador	Field	M	0.56	1	4.28	1	0	0	0.92	1	0	0	0.44	1	167.2
104	13252/2012	TT	TT	2012	Labrador	Common	F	8.16	4	12.76	3	1.96	4	0.8	2	0	0	0.24	1	117.72
105	24517/2011	GG	TT	2011	Labrador	Field	M	15	4	35.04	5	18.52	2	1.44	2	0	0	0.2	1	104.16
106	38955/2013	TT	CT	2013	Labrador	Common	F	6.44	3	16.32	2	2.48	3	2.52	3	0	0	5.4	2	125.6
107	32274/2013	GT	TT	2013	Labrador	Field	F	5.96	3	4.8	1	0.88	1	17.8	2	0	0	0	0	146.68
108	37424/2013	GT	TT	2013	Labrador	Common	M	35.8	4	37.72	4	12.84	9	7.64	10	0	0	3.16	2	25.6
109	45995/2012	TT	CT	2012	Labrador	Common	F	0.4	1	1.4	1	2.6	6	1.08	2	0	0	0	0	170.12
110	26499/2012	GG	TT	2012	Labrador	Field	M	10.48	4	17.96	5	1.36	4	1.24	2	0	0	4.48	2	123.56
111	44159/2012	GT	TT	2012	Labrador	Field	F	6.28	3	40.64	8	1	3	12.88	13	0	0	6.64	3	99.96
112	37591/2011	TT	TT	2011	Labrador	Common	F	0.48	1	3.36	1	0.6	3	5.88	3	0	0	1.32	1	154.52
113	30546/2012	GG	TT	2012	Labrador	Field	F	29.44	5	24.4	7	6.48	9	11.48	11	2.88	3	7.24	6	78.04
114	23423/2012	GT	TT	2012	Labrador	Common	F	2	2	3.28	2	7.32	3	0.64	1	0	0	0	0	170.76
115	51765/2011	GT	CT	2011	Labrador	Field	M	2.56	2	4.88	2	0	0	1.28	1	0	0	0.84	1	161.56
116	19879/2013	GG	TT	2013	Labrador	Field	M	4.2	3	5.24	2	2.8	3	2.68	4	0.16	1	0	0	152.4
117	26776/2013	TT	TT	2013	Labrador	Common	F	0.24	1	0	0	2.96	1	2.84	2	0	0	0	0	160.28
118	50060/2013	GG	TT	2013	Labrador	Field	M	3.88	3	17.6	4	1.24	3	12.52	4	0	0	5.52	3	140.2
119	30547/2012	GG	TT	2012	Labrador	Field	F	32.48	7	21.92	7	11.5	12	10.32	7	3.04	1	3.04	2	79.52
120	37063/2012	GG	CT	2012	Labrador	Common	M	0.36	1	0	0	0.92	3	0	0	0	0	0	0	179.36
121	30885/2012	GT	TT	2012	Labrador	Common	M	1.12	1	2.6	1	1.72	3	0	0	0	0	0	0	161.56
122	52433/2013	TT	TT	2013	Labrador	Common	M	4.12	2	6.44	2	3.12	4	1.52	2	0	0	0.64	1	153.2
123	16169/2013	GG	CT	2013	Labrador	Field	M	0.28	1	0	0	0.44	1	0	0	0	0	0	0	176.8
124	39826/2013	GG	TT	2013	Labrador	Common	F	0.36	1	4.16	1	3.76	3	0.48	1	0	0	0	0	171.48
125	29763/2013		CT	2013	Labrador	Common	M	0.84	1	6	1	124.76	2	0	0	0	0	0	0	170.44
126	43077/2012	TT	CT	2012	Labrador	Common	M	4.96	3	14.04	4	1.68	5	7.96	7	0	0	2.8	2	116.64
127	35733/2012	GG	TT	2012	Labrador	Field	F	34.8	4	6.04	1	12.24	4	2.08	2	0	0	0.96	2	116.92
128	27307/2012	GT	CT	2012	Labrador	Common	M	0.4	1	2.12	1	0.48	1	0.68	1	0	0	0.28	1	169.08
129	33093/2012	GT	TT	2012	Labrador	Common	F	21.88	6	30.04	3	5.52	7	12.56	6	0	0	7.16	3	76.24
130	48998/2013	GT	TT	2013	Labrador	Field	M	23.28	6	7.96	2	8.96	10	6.8	4	4.08	1	4.28	2	129
131	46566/2013	GG	TT	2013	Labrador	Field	M	20.32	10	9.12	5	3.64	5	1.32	2	0	0	0	0	100.68
132	31574/2013	GG	TT	2013	Labrador	Field	F	11.52	3	7.92	2	8.72	6	6.52	6	1.28	1	3.32	2	143.88
133	25776/2013	GG	TT	2013	Labrador	Field	F	1.72	2	6.76	3	1.12	2	3.16	4	0	0	0.72	2	148.44
134	61881/2012	GT	TT	2012	Labrador	Field	F	0.24	1	0	0	0.6	1	0.32	1	0	0	0	0	174.88
136	43224/2012	GG	CT	2012	Labrador	Field	F	0.16	1	6.36	3	3.92	3	2.52	3	0	0	0.48	1	155.52
137	29372/2013	GT	TT	2013	Labrador	Common	M	0.4	1	3.16	1	0.12	1	2.08	2	0	0	0.6	1	175.88
138	61499/2012	TT	TT	2012	Labrador	Common	M	4.8	3	5.56	2	2.68	4	0.44	1	0.2	1	0	0	154.56
139	45767/2013	GT	TT	2013	Labrador	Field	M	57.24	5	7.44	3	28.4	21	11.16	7	1.08	1	0.24	1	40.4
140	58619/2010	GT	TT	2010	Labrador	Field	F	0.4	1	0	0	0.6	1	0	0	0	0	0	0	162.92
141	16667/2013	GT	TT	2013	Labrador	Common	M	35.64	5	29.24	4	9.56	9	9.32	9	0.24	1	6.04	5	67.92
142	24651/2012	GG	TT	2012	Labrador	Field	F	0.24	1	0.88	1	9.16	8	4.92	5	0	0	0	0	117.16
143	22289/2013	GG	TT	2013	Labrador	Field	F	14.84	4	0	0	10.4	12	0	0	1.16	3	0	0	149.28
144	36497/2013	GT	CT	2013	Labrador	Common	F	0.52	1	7.84	3	0.72	1	2.72	3	0	0	0.96	1	159.28
145	52690/2012	GG	TT	2012	Labrador	Common	M	0.6	1	0	0	0	0	0	0	0	0	0	0	179.12
146	29768/2013	GT	CT	2013	Labrador	Common	F	10	2	21.24	1	3.32	3	1.48	1	0	0	2.72	1	114.12
147	52660/2013	GT	TT	2013	Labrador	Common	F	11.72	2	0.92	1	0.32	1	0	0	0	0	0	0	146.8
148	51033/2013	GG	TT	2013	Labrador	Common	M	27.32	3	21.76	2	2.84	3	3.36	4	0	0	4.72	3	69.08
149	22841/2013	GG	TT	2013	Labrador	Field	M	18.36	3	22.56	3	5.64	3	16.16	2	0.36	1	3.64	1	120.92
150	16661/2013	GT	TT	2013	Labrador	Common	F	16.08	3	23.08	2	0.48	2	5.28	4	0	0	1.68	2	104.76
151	37061/2012	GG	TT	2012	Labrador	Field	M	7.88	5	29.2	11	5.72	8	10.44	12	0	0	8.8	7	101.52
152	17844/2011	GG	TT	2011	Labrador	Field	M	0.44	1	7.16	3	27.28	19	4.92	8	0	0	0	0	129.56
153	36784/2013	GG	TT	2013	Labrador	Common	F	5.6	3	13.88	2	1	2	1.12	2	0.24	1	3.76	2	136.52
154	20564/2013	GT	TT	2013	Labrador	Common	M	9.24	3	22.92	3	5.28	5	5.2	2	0.52	2	4.92	1	118.92
155	59742/2011	GG	TT	2011	Labrador	Common	M	61.96	4	28.48	4	0.64	1	5	4	0	0	3.64	3	35.56
156	40943/2011	GG	TT	2011	Labrador	Common	M	0.24	1	0	0	0.64	1	1.36	1	0	0	0	0	177.04
157	54541/2013	GT	TT	2013	Labrador	Common	M	0.28	1	8.56	4	1.8	3	1.24	2	0	0	0.2	1	145.12
158	26774/2013	GT	TT	2013	Labrador	Common	F	7.84	3	20.6	5	2.88	6	5.24	6	0.24	1	0.12	1	126.76
160	57555/2013	GT	TT	2013	Labrador	Common	F	1.72	2	13.4	2	1.12	3	1.88	5	0	0	2.24	1	142.72
161	55659/2013	TT	TT	2013	Labrador	Common	F	5.6	2	4.56	1	0.84	1	0	0	0	0	0	0	149.52
162	44294/2013	GG	TT	2013	Labrador	Field	M	10.96	4	7.6	2	5.36	6	0	0	0	0	1.8	1	138.88
163	41269/2013	GG	CT	2013	Labrador	Field	M	30.52	3	3.2	2	104.8	6	1.4	3	1.4	3	0.68	1	45
165	37423/2013	GG	TT	2013	Labrador	Common	M	0.64	1	6.2	1	0.6	1	0	0	0	0	0	0	165.44
166	36486/2013	GT	TT	2013	Labrador	Common	F	10.6	4	21.36	4	3	4	6.4	7	1.4	3	4	5	94.28
167	19869/2013	GG	TT	2013	Labrador	Field	F	81.48	12	0	0	19.6	20	2.56	5	0.56	2	0	0	48.8

## Sheet: Golden_raw_data
Dog	Sex	Age (years)	Treatment 1	BICF2G630798942	BICF2S23712114	Duration Experimenter zone	Frequency Experimenter zone	Duration Experomenter gaze	Frequency Experimenter gaze	Duration Owner zone	Frequency Owner zone	Duration Owner gaze	Frequency Owner gaze	Duration physical contact experimenter	Frequency physical contact experimenter	Duration physical contact owner	Frequency physical contact owner	Duration test-setup
Agnes	F	2.13826	Saline	GT	TT	54.56	6	4.2	4	10.48	6	5.44	8	0	0	0	0	177.6
AgnesA	F	0.900753	Saline	GT	CT	1.8	2	3.52	4	0.6	2	3.96	6	0	0	0	0	97.04
Astrid	F	4.42163	Saline	GG	CT	6.28	6	0.28	2	9.36	6	5.76	4	0.64	4	0	0	154.92
Aya	F	8.73374	Saline	TT	TT	28.88	12	3.2	10	27.68	16	4.48	8	2.04	6	0.84	4	109
Baccus	M	3.41958	Saline	TT	CT	12.32	12	3.16	6	16.92	6	0.96	4	1.24	6	0.08	2	133
Bacill	F	9.4976	Oxytocin	TT	TT	10.96	6	4.76	8	71.12	6	29.04	28	0	0	0	0	91.44
Bailey	M	10.8474	Oxytocin	GT	TT	6.08	2	1.16	6	25.76	4	1.76	4	0	0	0	0	117.28
Bella	F	9.58795	Oxytocin	TT	TT	24.52	10	9.16	10	11.08	6	1.8	6	2.92	14	0	0	130.08
Caspian	M	3.07734	Saline	GT	TT	2.8	2	2	10	100	6	1.88	8	0	0	7.8	4	64.64
Cobra	F	5.08145	Oxytocin	TT	TT	3.44	4	0.56	4	3.2	4	0.64	4	0	0	0	0	161.08
Cougar	M	6.52704	Oxytocin	GT	TT	15	10	1.8	4	56	14	2.08	6	0	0	0	0	72.24
Danza	F	8.19439	Oxytocin	TT	TT	12.44	4	18.998	12	1.2	2	26.84	12	0	0	0	0	148.96
Devo	M	4.4627	Saline	TT	TT	22.12	8	5.48	10	15.2	12	6.48	8	0	0	0	0	138.36
Dylan	M	6.36277	Saline	TT	TT	68.6	2	1.88	4	1.2	2	56.4	6	12	28	0	0	110.2
Ebba	F	8.1588	Oxytocin	GG	CT	2.36	2	0.68	2	1	2	0.68	6	0	0	0	0	164.84
Emma	F	8	Saline	GG	CT	5.72	6	5.36	6	28	10	7.72	18	0	0	0	0	138.28
Fine	F	0.668036	Saline	TT	CT	15.16	10	6.84	12	25.88	8	0.6	4	0.99643	4	6.8	2	125.64
Finja	F	1.71663	Saline	GG	CT	18.44	10	15.64	20	6.84	4	69.48	12	12.84	14	0	0	140.96
Frankie	M	10.2916	Oxytocin	GG	CT	12.72	10	4.52	8	24.88	14	8.96	16	0	0	0	0	130.6
Greta	F	1.02943	Oxytocin	GT	CC	4.12	4	0.44	2	25.08	8	1.52	2	0	0	48.52	2	138.76
Harry	M	0.999316	Oxytocin	GT	CT	38.64	18	4.52	6	57	22	2	10	0.92	2	2.2	10	40.24
Hicka	F	4.27652	Oxytocin	GT	CT	0	0	3.68	10	87	18	27.84	26	0	0	11.88	6	72.96
Hubbe	M	1.27858	Saline	TT	CT	20.52	6	4.88	6	8.8	6	1.84	4	2.48	4	0.68	2	122.16
Ice	F	1.83436	Oxytocin	GT	CC	17.2	14	4.56	10	23.92	18	0.64	4	0	0	0	0	99.32
Igor	M	9.4976	Saline	TT	TT	14.48	8	2.32	6	21	12	3.04	14	0.8	2	1.68	2	132.52
Ina	F	2.00958	Saline	TT	CC	37.4	10	0	0	34.84	14	0.48	2	4.44	40	0	0	107.76
Ingrid	F	7.5154	Saline	TT	TT	7.76	4	6.68	4	1.68	4	1.44	6	2.48	2	0	0	168.92
Kerstin	F	2.46133	Saline	GT	TT	12	8	5.58	10	16.04	14	22.02	26	2.68	4	2.48	8	136.16
LeoM	M	1.11157	Oxytocin	GT	TT	11.32	4	0	0	141.48	6	7.72	10	0	0	0	0	24.56
Lion	M	4.64613	Saline	TT	CT	0	0	0.72	2	173.16	4	1.56	4	0	0	119.958	6	1.88
Lowa	F	2.62834	Saline	TT	TT	6.96	4	2.56	4	7.4	6	4.36	8	0	0	0	0	160.24
Ludde	M	4.55031	Saline	TT	CT	10.16	8	0	0	25.24	8	2.32	4	0.08	2	0.76	2	114.56
Luna	F	11.5072	Oxytocin	TT	CT	2.72	2	0	0	13.28	6	2.92	10	0	0	0	0	95.32
Lyra	F	4.27652	Saline	GT	TT	3.72	4	4.08	6	7.96	6	2.12	4	0	0	0	0	162.4
Mario	M	1.97947	Oxytocin	TT	CT	6.2	6	0.44	2	21.84	8	2.04	6	0	0	0	0	137.96
Martin	M	10.5955	Oxytocin	GT	CT	7.36	6	1.12	4	12.6	6	5.08	8	0	0	0	0	152
Melvin	M	0.339493	Saline	GT	CT	2.16	2	0	0	9.16	4	0	0	0	0	0	0	165.96
Millie	F	11.0198	Saline	GT	TT	1.28	2	2.28	4	1.52	4	3.64	4	0	0	0	0	137.64
Mindy	F	1.94114	Oxytocin	TT	CT	0	0	22.88	14	3.32	2	35.68	18	0	0	0	0	176.4
Mira	F	7.29363	Oxytocin	GT		0	0	3.36	4	1.8	2	1.52	6	0	0	0	0	175.96
Nelly	F	12.6845	Saline	GG	TT	13.36	6	5.44	12	1.56	2	1.56	12	0	0	0	0	156.96
Nikko	M	8.81588	Oxytocin	TT	TT	0	0	0	0	0.6	2	2.4	4	0	0	0	0	174.12
Odin	M	7.98631	Oxytocin	TT	CC	10.2	6	0	0	25.04	10	2.28	4	1.28	2	0	0	126.76
Olga	F	0.314853	Oxytocin	GT	CT	3.64	2	0	0	13.44	6	0	0	0	0	0	0	157.2
Rave	M	1.42368	Saline	TT	CC	35.08	4	3.44	2	20.8	6	1.04	2	4.32	2	0.96	2	108.48
Rocky	M	4.69541	Oxytocin	GT	CT	13.6	4	1.36	6	31.92	12	25.92	22	0	0	0	0	92.72
Ronja	F	1.57153	Oxytocin	TT	TT	9.56	10	0.68	2	4.08	6	0.08	2	0.16	2	0	0	159.76
Rosa	F	1.50034	Oxytocin	GT	TT	3.84	2	0.2	2	2	4	0	0	0	0	0	0	168.32
Sally	F	1.94114	Saline	TT	CT	3.48	2	0	0	8.28	6	0.68	4	0	0	0	0	167.12
Sammy	M	1.50856	Oxytocin	GT	TT	22.6	18	2.24	14	45.12	24	15.12	32	0.36	2	0.76	2	109.52
Sigge	M	3.90691	Saline	TT	TT	7.68	6	8.52	6	4.44	4	18	8	0	0	0	0	159.52
Sky	M	0.922656	Saline	GT	TT	13.32	10	2.44	6	45.96	14	8.36	22	4.52	4	7.56	16	103.28
Stina	F	9.57426	Oxytocin	GT	TT	41.52	12	9.76	14	22.24	14	7.32	10	0	0	0	0	87.88
Svante	M	6.36003	Saline	TT	TT	0	0	0	0	0.64	2	2.04	6	0	0	0	0	169.12
Tiger	M	10.3354	Oxytocin	GT	CT	1.48	2	1.42048	4	9.88	4	5.28	2	0	0	0	0	158.52
Tuva	F	6.87201	Saline	GT	CT	8.28	4	1.68	4	1.04	2	0	0	1.08	4	0	0	168.24
Vera	F	2.95962	Oxytocin	GT	TT	9.8	8	2.96	10	5.44	6	1.92	14	0.92	4	0	0	154.64
Virus	F	12.9665	Oxytocin	TT	TT	0	0	2.04	16	87.96	2	7.12	18	0	0	0.16	2	92.04
Wille	M	3.15674	Oxytocin	TT	CT	9.92	6	3.32	6	34.92	8	1.24	4	0.88	4	0	0	132.76
Woody	M	3.54278	Oxytocin	TT	TT	54.48	12	2.12	12	16.04	8	1.28	8	0	0	0	0	87.08
Älva	F	3.50719	Saline	TT	CT	0	0	0.44	4	2.2	2	0.4	2	0	0	0	0	173.36

## Sheet: Wolf_raw_data
Sample ID	Sex	House name	Year of birth	Sire	Dam	BICF2G630798942	BICF2S23712114
18	M	Snipe	2003	T579	T747	GG	TT
15	M	Ludo	2003	T564	T675	GG	TT
17	M	Moody	2003	T564	T675	GG	TT
7	F	Miraz	2007	T740	T757
2	M	Tash	2007	T641	T825	GG	TT
9	F	Lucy	2007	T641	T825		TT
5	F	Jadis	2007	T641	T825	GG	TT
3	F	Narnia	2007	T641	T825	GG	TT
1	M	Aslan	2007	T786	T796	GG	CT
11	M	Aravis	2007	T786	T796	GG	CT
16	M	Farkas	2009	T641	T825	GG	TT
12	M	Vilkas	2009	T641	T825	GG	TT
13	M	Ulfur	2009	T641	T825	GG	TT
4	M	Tchono	2009	T910	T896	GG	TT
10	M	Amaroq	2009	T910	T896	GG	TT
8	M	Lobo	2009	T795	T872	GG	TT
6	M	Volk	2009	T795	T872	GG	TT
14	M	Kurt	2009	T795	T872	GG	TT
130	F	Beata			Usne	GG
136	F	Usne		WILD	WILD	GG	CT
120	F	Bibbi			Usne	GG	TT
